# Supplementary material for: Organic Fertilizer Substitution Modulates Soil Properties and Microbial Communities in a Vegetable–Earthworm Co-Cultivation System
Source: Microorganisms. 2025 Dec 1;13(12):2742. doi: 10.3390/microorganisms13122742 (PMC12735696; doi:10.3390/microorganisms13122742)
Supplement: Supplementary file 1 [file microorganisms-13-02742-s001.zip]

Archive with 1 entries (1 files):
- microorganisms-3996662 - fc done.pdf
